# Supplementary material for: Preparation of Self-Healing Antifogging Hard Coatings Using Carboxy-Functionalized Polysilsesquioxanes and Oligo(ethylene glycol)s
Source: Polymers (Basel). 2025 Sep 15;17(18):2491. doi: 10.3390/polym17182491 (PMC12473423; doi:10.3390/polym17182491)
Supplement: Supplementary file 1 [file polymers-17-02491-s001.zip]

Archive with 1 entries (1 files):
- polymers-3834413-supplementary.pdf
